# Supplementary material for: Comparison of Vaccine Platforms for Machupo Virus
Source: Vaccines (Basel). 2026 Mar 31;14(4):315. doi: 10.3390/vaccines14040315 (PMC13120303; doi:10.3390/vaccines14040315)
Supplement: Supplementary file 1 [file vaccines-14-00315-s001.zip]

Archive with 2 entries (2 files):
- Figures S1-3.pdf
- Table S1.pdf
